# Supplementary material for: Analysis of the Association between Female Medical History and Thyroid Cancer in Women: A Cross-Sectional Study Using KoGES HEXA Data
Source: Int J Environ Res Public Health. 2021 Jul 29;18(15):8046. doi: 10.3390/ijerph18158046 (PMC8345436; doi:10.3390/ijerph18158046)
Supplement: Supplementary file 1 [file ijerph-18-08046-s001.zip]

Archive with 1 entries (1 files):
- ijerph-1284945-supplementary.pdf
